# Supplementary material for: Passive eDNA Sampling Characterizes Fish Community Assembly in the Lancang River of Yunnan, China
Source: Biology (Basel). 2025 Aug 19;14(8):1080. doi: 10.3390/biology14081080 (PMC12383293; doi:10.3390/biology14081080)
Supplement: Supplementary file 1 [file biology-14-01080-s001.zip]

Archive with 1 entries (1 files):
- biology-3802737-supplementary.pdf
